# Supplementary material for: Fin Whale (Balaenoptera physalus) Mortality along the Italian Coast between 1624 and 2021
Source: Animals (Basel). 2022 Nov 10;12(22):3111. doi: 10.3390/ani12223111 (PMC9686696; doi:10.3390/ani12223111)
Supplement: Supplementary file 1 [file animals-12-03111-s001.zip]

Archive with 2 entries (2 files):
- Figures S1-S4.pdf
- Table S1.xlsx
